# Supplementary material for: RAD sequencing resolved phylogenetic relationships in European shrub willows (Salix L. subg. Chamaetia and subg. Vetrix) and revealed multiple evolution of dwarf shrubs
Source: Ecol Evol. 2018 Jul 22;8(16):8243–55. doi: 10.1002/ece3.4360 (PMC6145212; doi:10.1002/ece3.4360)
Supplement: Supplementary file 2 [file ECE3-8-8243-s002.xlsx]

## Sheet: Paper supplement 1
Supplement Table 1
SALIX sampling - Wagner et al., 2018
Phylogenetic analyses of 13 European sections of the Chamaetia/Vetrix clade, using S.triandra as outgroup.
Accessions								detailed information
Genus	species	ID	Author	Section (Hörandl et al. 2012)	Subgenus (Skvortsov 1999)	ploidy	origin country	state	province / region	altitude [m]	latitude [N]	longitude [E]	date	coll. by	herbarium voucher	Character state `growth form'
Salix	appendiculata	24	Vill.	Cinerella	Vetrix	2x	Switzerland	Valais	Rhonegletscher	1770	46°34'07.4"	08°22'22.9"	2014-07-17	S. Gramlich	GOET	1
Salix	appendiculata	31	Vill.	Cinerella	Vetrix	2x	Switzerland	Valais	Rhonegletscher	1770	46°34'09.4"	08°22'35.3"	2014-07-17	S. Gramlich	GOET	1
Salix	appendiculata	51	Vill.	Cinerella	Vetrix	2x	Switzerland	Valais	Rhonegletscher	1770	46°34'9.8"	08°22'31.6"	2014-07-17	S. Gramlich	GOET	1
Salix	appendiculata	52	Vill.	Cinerella	Vetrix	2x	Switzerland	Valais	Rhonegletscher	1770	46°34'12.2"	08°22'37.7"	2014-07-17	S. Gramlich	GOET	1
Salix	breviserrata	10265	Flod.	Myrtosalix	Chamaetia	2x	Italy	South Tyrol	Vinschgau	2220	46°31'52,3''	10°28'56,3"	2015-08-03	E. Hörandl, S. Hörandl, F. Hadacek	GOET	2
Salix	breviserrata	24/2014	Flod.	Myrtosalix	Chamaetia	2x	Switzerland	Valais	Rhonegletscher	1776	46°33'56.8''	08°22'13.8''	2014-07-17	S. Gramlich	GOET	2
Salix	breviserrata	10271	Flod.	Myrtosalix	Chamaetia	2x	Italy	South Tyrol	Vinschgau	1870	46°31'33,7''	10°35'02,6''	2015-08-04	E. Hörandl, S. Hörandl, F. Hadacek	GOET	2
Salix	breviserrata	10276	Flod.	Myrtosalix	Chamaetia	2x	Italy	South Tyrol	Vinschgau	2000	46°31'22,2''	10°34'55,8''	2015-08-04	E. Hörandl, S. Hörandl, F. Hadacek	GOET	2
Salix	bicolor	10170	Ehrh. ex Willd.	Phylicifoliae	Vetrix	3x	Germany	Sachsen-Anhalt	Harz	1110	51°47'59,55''	10°37'11,43''	2014-06-20	E. Hörandl & G. Karste	GOET	1
Salix	bicolor	10180	Ehrh. ex Willd.	Phylicifoliae	Vetrix	3x	Germany	Sachsen-Anhalt	Harz	1140	51°47'56,32''	10°36'54,08''	2014-06-20	E. Hörandl & G. Karste	GOET	1
Salix	daphnoides	8	Vill.	Daphnella	Vetrix	2x	Switzerland	Valais	Rhonegletscher	1770	46°34'02.8"	08°22'07.4"	2014-07-16	S. Gramlich	GOET	0
Salix	daphnoides	10263	Vill.	Daphnella	Vetrix	2x	Italy	South Tyrol	Vinschgau	2220	46°31'55,4''	10°28'26,7''	2015-08-03	E. Hörandl, S. Hörandl, F. Hadacek	GOET	0
Salix	daphnoides	10290	Vill.	Daphnella	Vetrix	2x	Italy	South Tyrol	Vinschgau	1485	46°33'10,4''	10°30'42,4''	2015-08-11	E. Hörandl, S. Hörandl, F. Hadacek	GOET	0
Salix	eleagnos	T1	Scop.	Canae	Vetrix	2x	Austria	Tyrol	Strand	1500	47°22`36.5``	011°38`12.7``	2014-07-01	A. Danler	GOET	0&1
Salix	eleagnos	T2	Scop.	Canae	Vetrix	2x	Austria	Tyrol	Karwendel	1500	47°22`36.5``	011°38`12.7``	2014-07-01	A. Danler	GOET	0&1
Salix	eleagnos	T3	Scop.	Canae	Vetrix	2x	Austria	Tyrol	Karwendel	1500	47°22`36.5``	011°38`12.7``	2014-07-01	A. Danler	GOET	0&1
Salix	eleagnos	10255	Scop.	Canae	Vetrix	2x	Italy	South Tyrol	Vinschgau	890	46°38'08,1''	10°36'19,6''	2015-08-02	E. Hörandl, S. Hörandl, F. Hadacek	GOET	0&1
Salix	foetida	43	Schleich. ex DC.	Arbuscella	Vetrix	2x	Switzerland	Valais	Rhonegletscher	1780	46°33'56.9"	08°22'11.7"	2014-07-19	S. Gramlich	GOET	1
Salix	foetida	35/2014	Schleich. ex DC.	Arbuscella	Vetrix	2x	Switzerland	Valais	Rhonegletscher	1791	46°34'00.9''	08°22'30.8''	2014-07-18	S. Gramlich	GOET	1
Salix	foetida	36/2014	Schleich. ex DC.	Arbuscella	Vetrix	2x	Switzerland	Valais	Rhonegletscher	1782	46°33'59.9''	08°22'28.5''	2014-07-18	S. Gramlich	GOET	1
Salix	foetida	10273	Schleich. ex DC.	Arbuscella	Vetrix	2x	Italy	South Tyrol	Vinschgau	1850	46°31'33,8''	10°35'10,9''	2015-08-04	E. Hörandl, S. Hörandl, F. Hadacek	GOET	1
Salix	hastata	10195	L.	Hastatae	Vetrix	2x	Norway	Oppland	Dovrefjell	956	62°07'09,7''	9°16'47,7''	2014-08-07	E. Hörandl, S. Hörandl, F. Hadacek	GOET	1
Salix	hastata	10241	L.	Hastatae	Vetrix	2x	Austria	Tyrol	Ötztaler Alpen	1960	46°51'43,8''	11°01'05,8''	2015-07-26	E. Hörandl, S. Hörandl, F. Hadacek	GOET	1
Salix	hastata	10261	L.	Hastatae	Vetrix	2x	Italy	South Tyrol	Vinschgau	2206	46°31'55,1''	10°28'42,8''	2015-08-03	E. Hörandl, S. Hörandl, F. Hadacek	GOET	1
Salix	hastata	10269	L.	Hastatae	Vetrix	2x	Italy	South Tyrol	Vinschgau	1940	46°31'27,5''	10°35'04,3''	2015-08-04	E. Hörandl, S. Hörandl, F. Hadacek	GOET	1
Salix	helvetica	T9	Vill.	Villosae	Vetrix	2x	Austria	Tyrol	Ötztaler Alpen	2400	46.8227	10.9903	2014-08-01	A. Danler	GOET	1
Salix	helvetica	1/2014	Vill.	Villosae	Vetrix	2x	Switzerland	Valais	Rhonegletscher	n/a	46°34'00.7''	08°22'02.4''	2014-07-16	S. Gramlich	GOET	1
Salix	helvetica	6	Vill.	Villosae	Vetrix	2x	Switzerland	Valais	Rhonegletscher	1770	46°34'1.7"	08°22'5.1"	16.07 2014	S. Gramlich	GOET	1
Salix	helvetica	44/1	Vill.	Villosae	Vetrix	2x	Switzerland	Valais	Rhonegletscher	1780	46°33'51.1"	08°22'9.1"	2010-07-22	E. Hörandl et al.	GOET	1
Salix	herbacea	25/2014	L.	Herbella	Chamaetia	2x	Switzerland	Valais	Rhonegletscher	n/a	46°33'56.6''	08°22'13.3''	2014-07-17	S. Gramlich	GOET	2
Salix	herbacea	28/2014	L.	Herbella	Chamaetia	2x	Switzerland	Valais	Rhonegletscher	1751	46°33'51.6''	08°22'05.8''	2014-07-17	S. Gramlich	GOET	2
Salix	herbacea	10206	L.	Herbella	Chamaetia	2x	Norway	Oppland	Reinheimen	1078	61°54'10,9''	09°08'31,8''	2014-08-08	E. Hörandl, S. Hörandl, F. Hadacek	GOET	2
Salix	herbacea	10216	L.	Herbella	Chamaetia	2x	Norway	Sogn og Fjordane	Aurland	1280	60°46'41,1''	07°35'43,6''	2014-08-13	E. Hörandl, S. Hörandl, F. Hadacek	GOET	2
Salix	purpurea	10154	L.	Helix	Vetrix	2x	Germany	Sachsen-Anhalt	Halle	108	51°18'53,3''	11°54'19,8''	2014-05-18	E. Hörandl	GOET	0&1
Salix	purpurea	10181	L.	Helix	Vetrix	2x	Germany	Sachsen-Anhalt	Harz	453	51°44'32,2''	10°43'31,8''	2014-06-21	E. Hörandl	GOET	0&1
Salix	purpurea	2016/1	L.	Helix	Vetrix	2x	Switzerland	Valais	Unterwassern	n/a	46°32'11.6''	08°21'11.1''	2016-07-06	S. Gramlich	GOET	0&1
Salix	purpurea	14	L.	Helix	Vetrix	2x	Switzerland	Valais	Unterwassern	1365	46°32'13.2"	08°21'27.4"	2010-07-20	E. Hörandl et al.	GOET	0&1
Salix	purpurea	8/2014	L.	Helix	Vetrix	2x	Switzerland	Valais	Rhonegletscher	1783	46°34'03.1''	08°22'13.5''	2014-07-16	S. Gramlich	GOET	0&1
Salix	repens	10177	L.	Incubaceae	Vetrix	2x	Germany	Sachsen-Anhalt	Harz	1120	51°47'51,39''	10°36'54,39''	2014-06-20	E. Hörandl & G. Karste	GOET	1
Salix	repens	10223	L.	Incubaceae	Vetrix	2x	Norway	Rogaland	Strand	370	59°05'35,3''	6°02'48,6''	2014-08-18	E. Hörandl, S. Hörandl, F. Hadacek	GOET	1
Salix	repens	10225	L.	Incubaceae	Vetrix	2x	Norway	Rogaland	Strand	578	59°06'19,5''	6°04'37,6''	2014-08-18	E. Hörandl, S. Hörandl, F. Hadacek	GOET	1
Salix	repens	10227	L.	Incubaceae	Vetrix	2x	Norway	Rogaland	Strand	335	59°09'05,3''	6°23'27,9''	2014-08-19	E. Hörandl, S. Hörandl, F. Hadacek	GOET	1
Salix	reticulata	T10	L.	Chamaetia	Chamaetia	2x	Austria	Tyrol	Ötztaler Alpen	2400	46°49,895`	11°02,430`	2014-08-01	A. Danler	GOET	2
Salix	reticulata	T11	L.	Chamaetia	Chamaetia	2x	Austria	Tyrol	Ötztaler Alpen	2400	46°49.930`	11°02,410`	2014-08-01	A. Danler	GOET	2
Salix	reticulata	T24	L.	Chamaetia	Chamaetia	2x	Austria	Tyrol	Ötztaler Alpen	2400	46°50,054`	11°02,327`	2014-08-01	A. Danler	GOET	2
Salix	reticulata	T25	L.	Chamaetia	Chamaetia	2x	Austria	Tyrol	Ötztaler Alpen	2400	46°49,932`	11°02,397`	2014-08-01	A. Danler	GOET	2
Salix	serpillifolia	T12	Scop.	Herbella	Chamaetia	2x	Austria	Tyrol	Ötztaler Alpen	2500	46°48`40.2``	11°00`09.6``	2014-07-01	A. Danler	GOET	2
Salix	serpillifolia	T13	Scop.	Herbella	Chamaetia	2x	Austria	Tyrol	Ötztaler Alpen	2700	46.7989	10.9994	2014-07-01	A. Danler	GOET	2
Salix	serpillifolia	T20	Scop.	Herbella	Chamaetia	2x	Austria	Tyrol	Ötztaler Alpen	2500	46°48`40.2``	11°00`09.6``	2014-07-01	A. Danler	GOET	2
Salix	serpillifolia	T23	Scop.	Herbella	Chamaetia	2x	Austria	Tyrol	Ötztaler Alpen	2400	46°48`40``	11°00`09``	2014-08-01	A. Danler	GOET	2
Salix	triandra	10312	L.	Amygdalinae	Salix s.l.	2x	Germany	Thuringia	Kyffhäuser	155	51° 25' 18,0''	10°59' 59,3''	2016-05-05	E. Hörandl	GOET	0
Salix	triandra	10313	L.	Amygdalinae	Salix s.l.	2x	Germany	Lower Saxony	Leinetal	179	51° 28' 15,53''	9°56' 57,54''	2016-05-21	E. Hörandl	GOET	0
Salix	triandra	1	L.	Amygdalinae	Salix s.l.	2x	Germany	Lower Saxony	Leinetal	175	51° 28' 14,6''	9°57' 38,7''	July 2016	S. Gramlich	GOET	0
Salix	triandra	2	L.	Amygdalinae	Salix s.l.	2x	Germany	Lower Saxony	Leinetal	175	51° 28' 14,6''	9°57' 38,7''	July 2016	S. Gramlich	GOET	0
Salix	viminalis	10145	L.	Viminella	Vetrix	2x	Germany	Lower Saxony	Leinetal	70	52°16'23,2''	9°48'33''	2014-03-30	E. Hörandl, S. Hörandl, F. Hadacek	GOET	0
Salix	viminalis	10146	L.	Viminella	Vetrix	2x	Germany	Lower Saxony	Leinetal	70	52°16'15,9''	9°48'36,8''	2014-03-30	E. Hörandl, S. Hörandl, F. Hadacek	GOET	0
Salix	viminalis	10147	L.	Viminella	Vetrix	2x	Germany	Lower Saxony	Leinetal	70	52°16'15,9''	9°48'36,8''	2014-03-30	E. Hörandl, S. Hörandl, F. Hadacek	GOET	0
Salix	viminalis	10159	L.	Viminella	Vetrix	2x	Germany	Sachsen-Anhalt	Kyffhäuser	155	51°25'29,2''	10°59'05,4''	2014-05-18	E. Hörandl	GOET	0
																0=large shrub/tree >1.5m
																1=shrub 0.5-1.5m
																2=dwarf shrub <0.5m
